# Supplementary material for: Development of Novel Alaninamide Derivatives with Anticonvulsant Activity and Favorable Safety Profiles in Animal Models
Source: Int J Mol Sci. 2024 Sep 12;25(18):9861. doi: 10.3390/ijms25189861 (PMC11432405; doi:10.3390/ijms25189861)
Supplement: Supplementary file 1 [file ijms-25-09861-s001.zip]

Archive with 1 entries (1 files):
- ijms-3188005-supplementary.pdf
